# Supplementary material for: Repurposing beta-3 adrenergic receptor agonists for Alzheimer’s disease: beneficial effects in a mouse model
Source: Alzheimers Res Ther. 2021 May 21;13:103. doi: 10.1186/s13195-021-00842-3 (PMC8140479; doi:10.1186/s13195-021-00842-3)
Supplement: Supplementary file 2 — Additional file 2. Other AD markers not affected by CL-316,243 treatment. Relative optical density of proteins normalized on actin measured in detergent-soluble fraction of hippocampus homogenates by Western Blot. Data are represented as mean ± SD, n = 9-12 per group. Abbreviations: AKT: protein kinase B; APP: amyloid precursor protein; BACE-1: beta-secretase 1; GFAP: glial fibrillary acidic protein; GLUT1: glucose transporter 1; GSK3β, glycogen synthase kinase 3β; IDE: insulin degrading enzyme; LRP1: low density lipoprotein receptor related protein 1; PSD95: post-synaptic density 95; RAGE: receptor of advanced glycation end products; sAPPα: soluble α-APP [file 13195_2021_842_MOESM2_ESM.xlsx]

## Sheet: Sheet1
		NonTg						3xTg-AD						Two-way ANOVA (p values)
		Saline			CL-316,243			Saline			CL-316,243			Genotype	Treatment	Interaction
		Mean		SD	Mean		SD	Mean		SD	Mean		SD
	Synaptic proteins
	Drebrin	2.46	±	0.55	2.66	±	0.53	2.25	±	0.35	2.04	±	0.34	p=0.0045	ns	ns
	PSD95	7.17	±	1.59	7.03	±	1.27	6.86	±	0.61	6.41	±	0.66	ns	ns	ns
	Septin 3	2.19	±	0.93	2.13	±	0.76	2.21	±	1.02	2.23	±	1.14	ns	ns	ns
	Kinases
	GSK3β(Ser9) / GSK3β tot	0.21	±	0.16	0.18	±	0.13	0.21	±	0.14	0.21	±	0.10	ns	ns	ns
	AKT (Ser473) / AKT tot	0.30	±	0.14	0.32	±	0.13	0.33	±	0.11	0.37	±	0.22	ns	ns	ns
	APP production and clearance
	BACE-1	4.21	±	1.83	3.99	±	1.43	4.49	±	2.26	4.37	±	2.26	ns	ns	ns
	APP (6E10)	n/a†	±	n/a†	n/a†	±	n/a†	1.35	±	0.71	1.46	±	0.87	n/a†	ns	ns
	APP (22C11)	1.16	±	0.44	1.22	±	0.41	2.81	±	1.46	2.91	±	1.60	p<0.0001	ns	ns
	APP C-terminal fragment	2.27	±	1.01	2.34	±	0.91	4.04	±	2.16	4.17	±	2.31	p<0.0001	ns	ns
	sAPPα	n/a†	±	n/a†	n/a†	±	n/a†	1.84	±	0.88	1.87	±	0.90	n/a†	ns	ns
	X11α	1.98	±	0.47	2.07	±	0.42	1.32	±	0.28	1.28	±	0.33	p<0.0001	ns	ns
	IDE	2.45	±	0.48	2.62	±	0.35	2.31	±	0.58	2.19	±	0.71	ns	ns	ns
	LRP1	1.36	±	0.33	1.38	±	0.38	1.40	±	0.42	1.36	±	0.46	ns	ns	ns
	RAGE	1.90	±	0.87	1.81	±	0.58	2.29	±	1.16	2.39	±	1.25	ns	ns	ns
	Others
	Bax / Bcl-2	11.51	±	7.44	10.05	±	5.41	10.61	±	3.32	12.18	±	5.61	ns	ns	ns
	GFAP	3.10	±	1.26	2.81	±	0.95	3.53	±	1.73	3.89	±	1.86	ns	ns	ns
	NeuN	1.58	±	0.41	1.63	±	0.32	1.69	±	0.35	1.69	±	0.38	ns	ns	ns
	GLUT1 50 kDa	0.64	±	0.20	0.59	±	0.38	0.36	±	0.20	0.36	±	0.11	p=0.0014	ns	ns
	GLUT1 45 kDa	2.76	±	0.71	2.80	±	0.72	2.26	±	0.34	2.20	±	0.38	p=0.0022	ns	ns
	†: non applicable, human-specific antibody
