# Supplementary material for: Repurposing beta-3 adrenergic receptor agonists for Alzheimer’s disease: beneficial effects in a mouse model
Source: Alzheimers Res Ther. 2021 May 21;13:103. doi: 10.1186/s13195-021-00842-3 (PMC8140479; doi:10.1186/s13195-021-00842-3)
Supplement: Supplementary file 3 — Additional file 3. Antibodies used in this study [file 13195_2021_842_MOESM3_ESM.xlsx]

## Sheet: Feuil1
Antibody	Clone	Specificity	Host	Source
Primary antibodies
Actin	monoclonal	β-actin	Mouse	Applied Biological Materials (Richmond, BC, Canada)
AKT	polyclonal	AKT a.a. 345-480	Rabbit	Santa Cruz Biotechnology Inc. (Santa Cruz, CA, USA)
AKT (phospho Ser473)	polyclonal	AKT, phosphorylated at Ser-473	Rabbit	EMD Millipore (Billerica, MA, USA)
Aβ (MOAB-2)	6C3	Amyloid-β 40 and 42, unaggregated, oligomeric and firbillar	Mouse	EMD Millipore (Billerica, MA, USA)
APP/Aβ (6E10)	6E10	APP a.a. 1-16	Mouse	Covance, Inc. (Princeton, NJ, USA)
APP (22C11)	monoclonal	All three forms of APP: immature, sAPP and mature	Mouse	EMD Millipore (Billerica, MA, USA)
APP CTF	polyclonal	a.a. 751-770 of APP	Rabbit	EMD Millipore (Billerica, MA, USA)
sAPPα	2B3	Synthetic peptide of the C-terminal part of Human sAPPα	Mouse	IBL (Fujioka, Japan)
β3AR	polyclonal	mouse beta 3 adrenergic receptor, aa 350 to C-teminus	Rabbit	Abcam (Cambridge, MA, USA)
BACE-1	monoclonal	synthetic peptide (ab108394)	Mouse	EMD Millipore (Billerica, MA, USA)
Bax	polyclonal	total bax protein	Rabbit	Cell Signaling Technology (Danvers, MA, USA)
Bcl-2	polyclonal	total bcl-2 alpha protein	Rabbit	Cell Signaling Technology (Danvers, MA, USA)
Drebrin	Mx823	c-term peptide (a.a.632-649)	Mouse	Progen Biotechnik GmbH (Heidelberg, Germany)
eEF2	polyclonal	total eEF2 protein independant of phosphorylation	Rabbit	Cell Signaling Technology (Danvers, MA, USA)
GFAP	GA-5	GFAP	Mouse	Sigma-Aldrich (St.Louis, MO, USA)
GLUT1	monoclonal	synthetic peptide, c-terminus (ab40084)	Mouse	Abcam (Cambridge, MA, USA)
GSK3β	monoclonal	Rat GSK-3β aa. 1-160	Mouse	BD Biosciences (Mississauga, ON, Canada)
GSK3β (phospho Ser9)	polyclonal	GSK3β, phosphorylated at Ser-9	Rabbit	Cell Signaling Technology (Danvers, MA, USA)
IDE	polyclonal	a.a. 93-273	Rabbit	Abcam (Cambridge, MA, USA)
LRP1	EPR3724	synthetic peptide	Rabbit	Abcam (Cambridge, MA, USA)
Mitochondrial oxidative phosphorylation system	monoclonal	Total OXPHOS complexes: CI, CII, CIII, CIV and CV subunits	Rabbit	Abcam (Cambridge, MA, USA)
NeuN	monoclonal	a.a. 1-100	Rabbit	Abcam (Cambridge, MA, USA)
PSD95	monoclonal	aa 77-299	Mouse	NeuroMab (Davis, CA, USA)
RAGE	monoclonal	Gly23 - Leu342	Rat	R&D system (Minneapolis, MN, USA)
Septin3	polyclonal	synthetic peptide	Rabbit	Novus biologicals (Oakville, ON, Canada)
Tau (total) TauC	polyclonal	c-terminal region of tau protein	Rabbit	Dako (Burlington, ON, Canada)
Tau (total)	Tau13	Total human tau	Mouse	Covance, Inc. (Princeton, NJ, USA)
Tau (phospho)	Tau1-PC1C6	Tau, phosphorylated at Ser195, Ser198, Ser199 and Ser202	Mouse	EMD Millipore (Billerica, MA, USA)
Tau (phospho)	AT180	Tau, phosphorylated at Thr-231	Mouse	Pierce Endogen Inc. (Rockford, IL, USA)
Tau (phospho)	AT270	Tau, phosphorylated at Thr-181	Mouse	Pierce Endogen Inc. (Rockford, IL, USA)
Tau (phospho)	CP13	Tau, phosphorylated at Ser-202	Mouse	Generous gift from Peter Davies
Tau (phospho)	PHF1	Tau, phosphorylated at Ser-396 and Ser-404	Mouse	Generous gift from Peter Davies
UCP1	monoclonal	a.a. 145-159	Rabbit	Abcam (Cambridge, MA, USA)
X11α	polyclonal	X11, a.a. 1-220	Rabbit	Santa Cruz Biotechnology Inc. (Santa Cruz, CA, USA)
Secondary antibodies
Goat anti-mouse		Peroxidase-conjugated AffiniPure Goat anti-mouse IgG (H+L)	Goat	Jackson ImmunoResearch (West Grove, PA, USA)
Goat anti-rabbit		Peroxidase-conjugated AffiniPure Goat anti-rabbit IgG (H+L)	Goat	Jackson ImmunoResearch (West Grove, PA, USA)
